# Supplementary material for: Cross-Cultural Adaptation and Psychometric Properties of the Reward-Based Eating Drive Scale (RED-13) and Its Brief Version (RED-5X) in Three European Countries
Source: Nutrients. 2025 Dec 23;18(1):49. doi: 10.3390/nu18010049 (PMC12788072; doi:10.3390/nu18010049)
Supplement: Supplementary file 1 [file nutrients-18-00049-s001.zip]

Archive with 2 entries (2 files):
- Supplementary_material_1.pdf
- Supplementary_material_2.pdf
